# Supplementary material for: New Staphylinidae (Coleoptera) records with new collection data from New Brunswick, Canada: Paederinae
Source: Zookeys. 2012 Apr 26;(186):273–92. doi: 10.3897/zookeys.186.2504 (PMC3349198; doi:10.3897/zookeys.186.2504)
Supplement: XML Treatment for Lathrobium (Lathrobium) confusum [file zookeys.186.2504-treatment4.xml]

<!DOCTYPE tp:taxon-treatment
  PUBLIC "-//TaxonX//DTD Taxonomic Treatment Publishing DTD v0 20100105//EN" "tax-treatment-NSO.dtd">
<tp:taxon-treatment xmlns:tp="http://www.plazi.org/taxpub"><tp:treatment-meta><mixed-citation publication-type="journal"><person-group><name><surname>Webster</surname><given-names>Reginald P.</given-names></name><name><surname>DeMerchant</surname><given-names>Ian</given-names></name></person-group><article-title>New Staphylinidae (Coleoptera) records with new collection data from New Brunswick, Canada: Paederinae</article-title><source>Zookeys</source><day>26</day><month>4</month><year>2012</year><volume>2012</volume><issue>186</issue><fpage>273</fpage><lpage>292</lpage><pub-id pub-id-type="doi">10.3897/zookeys.186.2504</pub-id></mixed-citation></tp:treatment-meta><tp:nomenclature><tp:taxon-name>
                            <tp:taxon-name-part taxon-name-part-type="genus">Lathrobium</tp:taxon-name-part>
                            (<tp:taxon-name-part taxon-name-part-type="subgenus">Lathrobium</tp:taxon-name-part>)
                            <tp:taxon-name-part taxon-name-part-type="species">confusum</tp:taxon-name-part>
                        <object-id xmlns:xlink="http://www.w3.org/1999/xlink" xlink:type="simple">http://species-id.net/wiki/Lathrobium_confusum</object-id>
								</tp:taxon-name><tp:taxon-authority>LeConte, 1880**</tp:taxon-authority><xref ref-type="fig" rid="F4">Map 4</xref></tp:nomenclature><tp:treatment-sec sec-type="Material examined"><title>Material examined.</title><p><bold>New Brunswick, Carleton Co.</bold>, near Hovey Hill P.N.A., <named-content xmlns:xlink="http://www.w3.org/1999/xlink" content-type="dwc:verbatimCoordinates" xlink:type="simple">46.1155°N, 67.7631°W</named-content>, 10.V.2005, R. P. Webster, mixed forest, in (leaf) litter near small brook (1 ♂, RWC); Meduxnekeag Valley Nature Preserve, <named-content xmlns:xlink="http://www.w3.org/1999/xlink" content-type="dwc:verbatimCoordinates" xlink:type="simple">46.1964°N, 67.6840°W</named-content>, 31.V.2005, M.-A. Giguère &amp; R. Webster, mixed forest, vernal pond margin in moist (leaf) litter (2 ♀, NBM, RWC); same locality and forest type but, <named-content xmlns:xlink="http://www.w3.org/1999/xlink" content-type="dwc:verbatimCoordinates" xlink:type="simple">46.1976°N, 67.6850°W</named-content>, margin of vernal pond, in moist leaves (1 ♂, NBM). <bold>Queens<!--PageBreak--> Co.</bold>, W of Jemseg at “Trout Creek”, <named-content xmlns:xlink="http://www.w3.org/1999/xlink" content-type="dwc:verbatimCoordinates" xlink:type="simple">45.8227°N, 66.1240°W</named-content>, 26.IV.2004, 9.V.2004, R. P. Webster, silver maple swamp, sifting (leaf) litter at bases of large trees (2 ♂, 1 ♀, RWC); same locality, forest type, and collector but <named-content xmlns:xlink="http://www.w3.org/1999/xlink" content-type="dwc:verbatimCoordinates" xlink:type="simple">45.8231°N, 66.1245°W</named-content>, 11.IV.2006, sifting litter from crotch of silver maple with multiple trunks (1 ♂, NBM). <bold>Sunbury Co.</bold>, Sheffield, Portobello Creek N.W.A., <named-content xmlns:xlink="http://www.w3.org/1999/xlink" content-type="dwc:verbatimCoordinates" xlink:type="simple">45.8952°N, 66.2728°W</named-content>, 7.V.2004, R. P. Webster, silver maple swamp, in leaf litter (1 ♀, RWC); Burton, Sunpoke Lake, <named-content xmlns:xlink="http://www.w3.org/1999/xlink" content-type="dwc:verbatimCoordinates" xlink:type="simple">45.7575°N, 66.5736°W</named-content>, 30.IV.2004, 10.IV.2006, R. P. Webster, red maple swamp, in leaf litter near slow stream (1 ♂, 3 ♀, NBM, RWC). <bold>York Co.</bold> Kelly’s Creek at Sears Rd., <named-content xmlns:xlink="http://www.w3.org/1999/xlink" content-type="dwc:verbatimCoordinates" xlink:type="simple">45.8723°N, 66.8414°W</named-content>, 7.VI.2008, R.P. Webster, alder swamp with red maples, in moist leaf and grass litter near (small) pool (1 ♂, RWC).</p><fig id="F4" position="float" orientation="portrait"><label>Map 4.</label><caption><p>Collection localities in New Brunswick, Canada of <italic><tp:taxon-name>Lathrobium confusum</tp:taxon-name></italic>.</p></caption><graphic xmlns:xlink="http://www.w3.org/1999/xlink" xlink:href="ZooKeys-186-273-g004.jpg" position="float" orientation="portrait" xlink:type="simple"/></fig></tp:treatment-sec><tp:treatment-sec sec-type="Collection and habitat data"><title>Collection and habitat data.</title><p><xref ref-type="bibr" rid="B14">Watrous (1980)</xref> reported <italic><tp:taxon-name>Lathrobium confusum</tp:taxon-name></italic> from the margin of an intermittent stream. In New Brunswick, adults were found in leaf litter or grass litter near small brooks and streams and in leaf litter along vernal pond and forest pool margins. Some were sifted from leaf litter at the base of large silver maples or from litter in the crotch of a silver maple with multiple trunks. Adults were found in mixed forests, silver maple swamps, red maple (<italic><tp:taxon-name>Acer rubrum</tp:taxon-name></italic> L.) swamps, and an alder (<italic><tp:taxon-name>Alnus</tp:taxon-name></italic> sp.) swamp with red maple. This species was collected during April, May, and June.</p></tp:treatment-sec><tp:treatment-sec sec-type="Distribution"><title>Distribution in Canada and Alaska.</title><p>ON, QC, <bold>NB</bold> (<xref ref-type="bibr" rid="B4">Campbell and Davies 1991</xref>).</p></tp:treatment-sec><ref-list><ref id="B14"><mixed-citation xmlns:xlink="http://www.w3.org/1999/xlink" xlink:type="simple"><person-group><name name-style="western"><surname>Watrous</surname><given-names>LE</given-names></name></person-group> (<year>1980</year>)<article-title> Studies of <italic>Lathrobium</italic> (<italic>Tetrartopeus</italic>): natural history, revision, and  phylogeny of Nearctic species.</article-title><source>Systematic Entomology </source><volume>5</volume>: <fpage>303</fpage>-<lpage>338</lpage>. doi: <ext-link ext-link-type="uri" xlink:href="http://dx.doi.org/10.1111/j.1365-3113.1980.tb00418.x" xlink:type="simple">10.1111/j.1365-3113.1980.tb00418.x</ext-link></mixed-citation></ref><ref id="B4"><mixed-citation xmlns:xlink="http://www.w3.org/1999/xlink" xlink:type="simple"><person-group><name name-style="western"><surname>Campbell</surname><given-names>JM</given-names></name><name name-style="western"><surname>Davies</surname><given-names>A</given-names></name></person-group> (<year>1991</year>)<article-title> Family Staphylinidae: rove beetles.</article-title> In: <person-group><name name-style="western"><surname>Bousquet</surname><given-names>Y</given-names></name></person-group> (<role>Ed</role>). <issue-title>Checklist of Beetles of Canada and Alaska.</issue-title><source>Agriculture Canada, Research Branch, Ottawa, Ontario, Publication 1861/E</source>: <fpage>86</fpage>-<lpage>124</lpage>.</mixed-citation></ref></ref-list></tp:taxon-treatment>
