# Supplementary material for: New Staphylinidae (Coleoptera) records with new collection data from New Brunswick, Canada: Paederinae
Source: Zookeys. 2012 Apr 26;(186):273–92. doi: 10.3897/zookeys.186.2504 (PMC3349198; doi:10.3897/zookeys.186.2504)
Supplement: XML Treatment for Lathrobium (Lathrobium) simile [file zookeys.186.2504-treatment5.xml]

<!DOCTYPE tp:taxon-treatment
  PUBLIC "-//TaxonX//DTD Taxonomic Treatment Publishing DTD v0 20100105//EN" "tax-treatment-NSO.dtd">
<tp:taxon-treatment xmlns:tp="http://www.plazi.org/taxpub"><tp:treatment-meta><mixed-citation publication-type="journal"><person-group><name><surname>Webster</surname><given-names>Reginald P.</given-names></name><name><surname>DeMerchant</surname><given-names>Ian</given-names></name></person-group><article-title>New Staphylinidae (Coleoptera) records with new collection data from New Brunswick, Canada: Paederinae</article-title><source>Zookeys</source><day>26</day><month>4</month><year>2012</year><volume>2012</volume><issue>186</issue><fpage>273</fpage><lpage>292</lpage><pub-id pub-id-type="doi">10.3897/zookeys.186.2504</pub-id></mixed-citation></tp:treatment-meta><tp:nomenclature><tp:taxon-name>
                            <tp:taxon-name-part taxon-name-part-type="genus">Lathrobium</tp:taxon-name-part>
                            (<tp:taxon-name-part taxon-name-part-type="subgenus">Lathrobium</tp:taxon-name-part>)
                            <tp:taxon-name-part taxon-name-part-type="species">simile</tp:taxon-name-part>
                        <object-id xmlns:xlink="http://www.w3.org/1999/xlink" xlink:type="simple">http://species-id.net/wiki/Lathrobium_simile</object-id>
								</tp:taxon-name><tp:taxon-authority>LeConte, 1863</tp:taxon-authority><xref ref-type="fig" rid="F5">Map 5</xref></tp:nomenclature><tp:treatment-sec sec-type="Material examined"><title>Material examined.</title><p><bold>Additional New Brunswick records, Carleton Co.</bold>, Hovey Hill P.N.A., <named-content xmlns:xlink="http://www.w3.org/1999/xlink" content-type="dwc:verbatimCoordinates" xlink:type="simple">46.1115°N, 67.7770°W</named-content>, 10.V.2005, R. P. Webster, hardwood forest, in moist leaf litter and moss near forest pool (1 ♂, RWC); Meduxnekeag Valley Nature Preserve, <named-content xmlns:xlink="http://www.w3.org/1999/xlink" content-type="dwc:verbatimCoordinates" xlink:type="simple">46.1956°N, 67.6803°W</named-content>, 15.IX.2004, R. P. Webster, mixed forest, in decaying fungi (1 ♂, RWC); same locality, forest type and collector but <named-content xmlns:xlink="http://www.w3.org/1999/xlink" content-type="dwc:verbatimCoordinates" xlink:type="simple">46.1976°N, 67.6850°W</named-content>, 4.V.2006, R. P. Webster, margin of vernal pond, in moist leaf litter (1 ♂, RWC); Jackson Falls, Bell Forest, <named-content xmlns:xlink="http://www.w3.org/1999/xlink" content-type="dwc:verbatimCoordinates" xlink:type="simple">46.2210°N, 67.7210°W</named-content>, 11.V.2005, M.-A. Giguère &amp; R. Webster, hardwood forest, in leaf litter near small brook (1 ♂, 2 ♀, RWC). <bold>Sunbury Co.</bold>, Acadia Research Forest, 30.VI.1999, G. Gesner, Strip Cut 8, Site 1, pitfall trap (1, AFC); Acadia Research Forest, <named-content xmlns:xlink="http://www.w3.org/1999/xlink" content-type="dwc:verbatimCoordinates" xlink:type="simple">45.9799°N, 66.3394°W</named-content>, 18.VI.2007, R. P. Webster, mature red spruce and red maple forest, sifting leaf litter (1 ♂, 1 ♀, RWC).</p><fig id="F5" position="float" orientation="portrait"><label>Map 5.</label><caption><p>Collection localities in New Brunswick, Canada of <italic><tp:taxon-name>Lathrobium simile</tp:taxon-name></italic>.</p></caption><graphic xmlns:xlink="http://www.w3.org/1999/xlink" xlink:href="ZooKeys-186-273-g005.jpg" position="float" orientation="portrait" xlink:type="simple"/></fig></tp:treatment-sec><tp:treatment-sec sec-type="Collection and habitat data"><title>Collection and habitat data. </title><p>Adults of this species were found in hardwood forests, mixed forests, and a mature red spruce forest. Adults were collected from moist leaf litter near forest pools or vernal ponds, near a small brook, and from the forest floor. One individual was collected from decaying fungi on the forest floor. This species was collected during May, June, and September.</p></tp:treatment-sec><tp:treatment-sec sec-type="Distribution"><title>Distribution in Canada and Alaska.</title><p>MB, ON, QC, NB, NS (<xref ref-type="bibr" rid="B4">Campbell and Davies 1991</xref>; <xref ref-type="bibr" rid="B11">Klimaszewski et al. 2005</xref>). This species was first reported from New Brunswick by <xref ref-type="bibr" rid="B11">Klimaszewski et al. (2005)</xref> from the Acadia Research Forest.</p></tp:treatment-sec><ref-list><ref id="B4"><mixed-citation xmlns:xlink="http://www.w3.org/1999/xlink" xlink:type="simple"><person-group><name name-style="western"><surname>Campbell</surname><given-names>JM</given-names></name><name name-style="western"><surname>Davies</surname><given-names>A</given-names></name></person-group> (<year>1991</year>)<article-title> Family Staphylinidae: rove beetles.</article-title> In: <person-group><name name-style="western"><surname>Bousquet</surname><given-names>Y</given-names></name></person-group> (<role>Ed</role>). <issue-title>Checklist of Beetles of Canada and Alaska.</issue-title><source>Agriculture Canada, Research Branch, Ottawa, Ontario, Publication 1861/E</source>: <fpage>86</fpage>-<lpage>124</lpage>.</mixed-citation></ref><ref id="B11"><mixed-citation xmlns:xlink="http://www.w3.org/1999/xlink" xlink:type="simple"><person-group><name name-style="western"><surname>Klimaszewski</surname><given-names>J</given-names></name><name name-style="western"><surname>Sweeney</surname><given-names>J</given-names></name><name name-style="western"><surname>Price</surname><given-names>J</given-names></name><name name-style="western"><surname>Pelletier</surname><given-names>G</given-names></name></person-group> (<year>2005</year>)<article-title> Rove beetles (Coleoptera: Staphylinidae) in red spruce stands, eastern Canada: diversity, abundance, and descriptions of new species.</article-title><source>The Canadian Entomologist </source><volume>137</volume>: <fpage>1</fpage>-<lpage>48</lpage>. doi: <ext-link ext-link-type="uri" xlink:href="http://dx.doi.org/10.4039/n03-123" xlink:type="simple">10.4039/n03-123</ext-link></mixed-citation></ref></ref-list></tp:taxon-treatment>
