# Supplementary material for: New Staphylinidae (Coleoptera) records with new collection data from New Brunswick, Canada: Paederinae
Source: Zookeys. 2012 Apr 26;(186):273–92. doi: 10.3897/zookeys.186.2504 (PMC3349198; doi:10.3897/zookeys.186.2504)
Supplement: XML Treatment for Lathrobium (Lathrobium) washingtoni [file zookeys.186.2504-treatment7.xml]

<!DOCTYPE tp:taxon-treatment
  PUBLIC "-//TaxonX//DTD Taxonomic Treatment Publishing DTD v0 20100105//EN" "tax-treatment-NSO.dtd">
<tp:taxon-treatment xmlns:tp="http://www.plazi.org/taxpub"><tp:treatment-meta><mixed-citation publication-type="journal"><person-group><name><surname>Webster</surname><given-names>Reginald P.</given-names></name><name><surname>DeMerchant</surname><given-names>Ian</given-names></name></person-group><article-title>New Staphylinidae (Coleoptera) records with new collection data from New Brunswick, Canada: Paederinae</article-title><source>Zookeys</source><day>26</day><month>4</month><year>2012</year><volume>2012</volume><issue>186</issue><fpage>273</fpage><lpage>292</lpage><pub-id pub-id-type="doi">10.3897/zookeys.186.2504</pub-id></mixed-citation></tp:treatment-meta><tp:nomenclature><tp:taxon-name>
                            <tp:taxon-name-part taxon-name-part-type="genus">Lathrobium</tp:taxon-name-part>
                            (<tp:taxon-name-part taxon-name-part-type="subgenus">Lathrobium</tp:taxon-name-part>)
                            <tp:taxon-name-part taxon-name-part-type="species">washingtoni</tp:taxon-name-part>
                        <object-id xmlns:xlink="http://www.w3.org/1999/xlink" xlink:type="simple">http://species-id.net/wiki/Lathrobium_washingtoni</object-id>
								</tp:taxon-name><tp:taxon-authority>Casey, 1905</tp:taxon-authority><xref ref-type="fig" rid="F7">Map 7</xref></tp:nomenclature><tp:treatment-sec sec-type="Material examined"><title>Material examined.</title><p><bold>Additional New Brunswick records, Queens Co.</bold>, W of Jemseg at “Trout Creek”, <named-content xmlns:xlink="http://www.w3.org/1999/xlink" content-type="dwc:verbatimCoordinates" xlink:type="simple">45.8227°N, 66.1240°W</named-content>, 4.VI.2004, R. P. Webster, silver maple swamp, sifting litter at base of large tree (silver maple) (1 ♂, RWC). <bold>Saint John Co.</bold>, ca. 2 km NE of Maces Bay, <named-content xmlns:xlink="http://www.w3.org/1999/xlink" content-type="dwc:verbatimCoordinates" xlink:type="simple">45.1168°N, 66.4552°W</named-content>, 8.V.2006, R. P. Webster, eastern white cedar swamp, in sphagnum and leaf litter (1 ♀, RWC). <bold>Sunbury Co.</bold>, Burton, SW of Sunpoke Lake, <named-content xmlns:xlink="http://www.w3.org/1999/xlink" content-type="dwc:verbatimCoordinates" xlink:type="simple">45.7575°N, 66.5726°W</named-content>, 17.IV.2005, R. P. Webster, red maple swamp, in leaf litter near margin of slow stream (1 ♂, RWC); Acadia Research Forest, <named-content xmlns:xlink="http://www.w3.org/1999/xlink" content-type="dwc:verbatimCoordinates" xlink:type="simple">45.9799°N, 66.3394°W</named-content>, 14.V.2007, R. P. Webster, mature red spruce and red maple forest, sifting leaf litter (1 ♂, AFC). <bold>York Co.</bold>, Charters Settlement, <named-content xmlns:xlink="http://www.w3.org/1999/xlink" content-type="dwc:verbatimCoordinates" xlink:type="simple">45.8331°N, 66.7410°W</named-content>, 16.IV.2004, R. P. Webster, mature red spruce and eastern white cedar forest, in moss and litter near small brook (1 ♂, RWC); same locality, forest type, and collector but <named-content xmlns:xlink="http://www.w3.org/1999/xlink" content-type="dwc:verbatimCoordinates" xlink:type="simple">45.8341°N, 66.7445°W</named-content>, 27.IV.2005, margin of vernal pond in leaf litter (1 ♂, NBM); New Maryland, off Hwy 2, E of Baker Brook, <named-content xmlns:xlink="http://www.w3.org/1999/xlink" content-type="dwc:verbatimCoordinates" xlink:type="simple">45.8760°N, 66.6252°W</named-content>, 6.IV.2005, 26.IV.2005, 4.VI.2005, R. P. Webster, old growth eastern white cedar swamp, in moss and litter at base of cedar (3 ♂, NBM, RWC); Canterbury, Browns Mountain Fen, <named-content xmlns:xlink="http://www.w3.org/1999/xlink" content-type="dwc:verbatimCoordinates" xlink:type="simple">45.8967°N, 67.6343°W</named-content>, 1.VI.2005, M.-A. Giguère and R. Webster,<!--PageBreak--> calcareous fen, in moist sphagnum (1 ♂, NBM); Mazerolle Settlement, <named-content xmlns:xlink="http://www.w3.org/1999/xlink" content-type="dwc:verbatimCoordinates" xlink:type="simple">45.8729°N, 66.8311°W</named-content>, 28.IV.2006, R. P. Webster, eastern white cedar swamp, margin of vernal pool in leaf litter (1 ♂, 1 ♀, RWC).</p><fig id="F7" position="float" orientation="portrait"><label>Map 7.</label><caption><p>Collection localities in New Brunswick, Canada of <italic><tp:taxon-name>Lathrobium washingtoni</tp:taxon-name></italic>.</p></caption><graphic xmlns:xlink="http://www.w3.org/1999/xlink" xlink:href="ZooKeys-186-273-g007.jpg" position="float" orientation="portrait" xlink:type="simple"/></fig></tp:treatment-sec><tp:treatment-sec sec-type="Collection and habitat data"><title>Collection and habitat data.</title><p><italic><tp:taxon-name>Lathrobium washingtoni</tp:taxon-name></italic> was found in eastern white cedar (<italic><tp:taxon-name>Thuja occidentalis</tp:taxon-name></italic> L.) swamps, a silver maple swamp, a red maple swamp, a <!--PageBreak-->mature red spruce forest, and in an open calcareous cedar fen. Adults were sifted from sphagnum, sphagnum and leaf litter, moss and/or litter at bases of trees (silver maple, eastern white cedar), leaf litter near the margin of a slow stream and a brook, and from leaf litter on vernal pond margins. Adults were collected during April, May, and June.</p></tp:treatment-sec><tp:treatment-sec sec-type="Distribution"><title>Distribution in Canada and Alaska.</title><p>AK, NT, BC, AB, SK, MB, ON, QC, NB, NS, NF (<xref ref-type="bibr" rid="B4">Campbell and Davies 1991</xref>; <xref ref-type="bibr" rid="B11">Klimaszewski et al. 2005</xref>). This species was first reported from New Brunswick by <xref ref-type="bibr" rid="B11">Klimaszewski et al. (2005)</xref> from the Acadia Research Forest.</p></tp:treatment-sec><ref-list><ref id="B4"><mixed-citation xmlns:xlink="http://www.w3.org/1999/xlink" xlink:type="simple"><person-group><name name-style="western"><surname>Campbell</surname><given-names>JM</given-names></name><name name-style="western"><surname>Davies</surname><given-names>A</given-names></name></person-group> (<year>1991</year>)<article-title> Family Staphylinidae: rove beetles.</article-title> In: <person-group><name name-style="western"><surname>Bousquet</surname><given-names>Y</given-names></name></person-group> (<role>Ed</role>). <issue-title>Checklist of Beetles of Canada and Alaska.</issue-title><source>Agriculture Canada, Research Branch, Ottawa, Ontario, Publication 1861/E</source>: <fpage>86</fpage>-<lpage>124</lpage>.</mixed-citation></ref><ref id="B11"><mixed-citation xmlns:xlink="http://www.w3.org/1999/xlink" xlink:type="simple"><person-group><name name-style="western"><surname>Klimaszewski</surname><given-names>J</given-names></name><name name-style="western"><surname>Sweeney</surname><given-names>J</given-names></name><name name-style="western"><surname>Price</surname><given-names>J</given-names></name><name name-style="western"><surname>Pelletier</surname><given-names>G</given-names></name></person-group> (<year>2005</year>)<article-title> Rove beetles (Coleoptera: Staphylinidae) in red spruce stands, eastern Canada: diversity, abundance, and descriptions of new species.</article-title><source>The Canadian Entomologist </source><volume>137</volume>: <fpage>1</fpage>-<lpage>48</lpage>. doi: <ext-link ext-link-type="uri" xlink:href="http://dx.doi.org/10.4039/n03-123" xlink:type="simple">10.4039/n03-123</ext-link></mixed-citation></ref></ref-list></tp:taxon-treatment>
