# Supplementary material for: New Staphylinidae (Coleoptera) records with new collection data from New Brunswick, Canada: Paederinae
Source: Zookeys. 2012 Apr 26;(186):273–92. doi: 10.3897/zookeys.186.2504 (PMC3349198; doi:10.3897/zookeys.186.2504)
Supplement: XML Treatment for Tetartopeus capitosus [file zookeys.186.2504-treatment9.xml]

<!DOCTYPE tp:taxon-treatment
  PUBLIC "-//TaxonX//DTD Taxonomic Treatment Publishing DTD v0 20100105//EN" "tax-treatment-NSO.dtd">
<tp:taxon-treatment xmlns:tp="http://www.plazi.org/taxpub"><tp:treatment-meta><mixed-citation publication-type="journal"><person-group><name><surname>Webster</surname><given-names>Reginald P.</given-names></name><name><surname>DeMerchant</surname><given-names>Ian</given-names></name></person-group><article-title>New Staphylinidae (Coleoptera) records with new collection data from New Brunswick, Canada: Paederinae</article-title><source>Zookeys</source><day>26</day><month>4</month><year>2012</year><volume>2012</volume><issue>186</issue><fpage>273</fpage><lpage>292</lpage><pub-id pub-id-type="doi">10.3897/zookeys.186.2504</pub-id></mixed-citation></tp:treatment-meta><tp:nomenclature><tp:taxon-name>
                            <tp:taxon-name-part taxon-name-part-type="genus">Tetartopeus</tp:taxon-name-part>
                            <tp:taxon-name-part taxon-name-part-type="species">capitosus</tp:taxon-name-part>
                        <object-id xmlns:xlink="http://www.w3.org/1999/xlink" xlink:type="simple">http://species-id.net/wiki/Tetartopeus_capitosus</object-id>
								</tp:taxon-name><tp:taxon-authority>Casey, 1905</tp:taxon-authority><xref ref-type="fig" rid="F9">Map 9</xref></tp:nomenclature><tp:treatment-sec sec-type="Material examined"><title>Material examined.</title><p><bold>New Brunswick, Queens Co.</bold>, W of Jemseg at “Trout Creek”, <named-content xmlns:xlink="http://www.w3.org/1999/xlink" content-type="dwc:verbatimCoordinates" xlink:type="simple">45.8240°N, 66.1220°W</named-content>, 4.VI.2004, R. P. Webster, silver maple swamp, margin of ve<!--PageBreak-->rnal pond in moist leaf litter on muddy soil (1 ♀, RWC); Grand Lake near Scotchtown, <named-content xmlns:xlink="http://www.w3.org/1999/xlink" content-type="dwc:verbatimCoordinates" xlink:type="simple">45.8762°N, 66.1816°W</named-content>, R. P. Webster, 5.VI.2004, lake margin, under drift material (1 ♀, RWC); same locality data and collector, 25.V.2006, oak and maple forest near lakeshore, in litter near vernal pond (1 ♂, 1 ♀, RWC); Upper Gagetown, bog adjacent to Hwy 2, <named-content xmlns:xlink="http://www.w3.org/1999/xlink" content-type="dwc:verbatimCoordinates" xlink:type="simple">45.8316°N, 66.2346°W</named-content>, 23.V.2006, R. P. Webster, tamarack bog, treading <italic><tp:taxon-name>Carex</tp:taxon-name></italic> into water (1 ♂, RWC). <bold>Sunbury Co.</bold>, Maugerville, Portobello Creek N.W.A., <named-content xmlns:xlink="http://www.w3.org/1999/xlink" content-type="dwc:verbatimCoordinates" xlink:type="simple">45.8992°N, 66.4248°W</named-content>, 5.VI.2004, R. P. Webster, silver maple swamp, margin of small (vernal) pond, in leaf litter (1 ♀, RWC); Sheffield, Portobello Creek N.W.A., <named-content xmlns:xlink="http://www.w3.org/1999/xlink" content-type="dwc:verbatimCoordinates" xlink:type="simple">45.8952°N, 66.2728°W</named-content>, 17.VII.2004, R. P. Webster, silver maple swamp, u.v. light (1 ♀, RWC).</p><fig id="F9" position="float" orientation="portrait"><label>Map 9.</label><caption><p>Collection localities in New Brunswick, Canada of <italic><tp:taxon-name>Tetartopeus capitosus</tp:taxon-name></italic>.</p></caption><graphic xmlns:xlink="http://www.w3.org/1999/xlink" xlink:href="ZooKeys-186-273-g009.jpg" position="float" orientation="portrait" xlink:type="simple"/></fig></tp:treatment-sec><tp:treatment-sec sec-type="Collection and habitat data"><title>Collection and habitat data.</title><p>Nearly all <italic><tp:taxon-name>Tetartopeus</tp:taxon-name></italic> spp. have been collected in association with wetland habitats, usually in accumulations of damp leaf litter, moss, and other debris along streams, bogs, marshes, swamps, and ponds (<xref ref-type="bibr" rid="B14">Watrous 1980</xref>). <xref ref-type="bibr" rid="B14">Watrous (1980)</xref> noted that <italic><tp:taxon-name>Tetartopeus capitosus</tp:taxon-name></italic> (as <italic><tp:taxon-name>Latrobium (Tetartopeus) punctulatum</tp:taxon-name></italic> LeConte) occurred mostly in the boreal forest region but gave no specific habitat data for this species. In New Brunswick, adults of this species were found in silver maple swamps (floodplain forests), a red oak and silver maple forest, along a lake margin, and in a tamarack (<italic><tp:taxon-name>Larix laricina</tp:taxon-name></italic> (Du Roi) K. Koch) bog. Adults were found in leaf litter near vernal ponds, under drift material on a lake margin, and by treading <italic><tp:taxon-name>Carex</tp:taxon-name></italic> in a tamarack bog, and one individual was captured at an ultraviolet light.</p></tp:treatment-sec><tp:treatment-sec sec-type="Distribution"><title>Distribution in Canada and Alaska.</title><p>AK, NT, BC, AB, SK, MB, ON, QC, <bold>NB</bold>, NS (<xref ref-type="bibr" rid="B14">Watrous 1980</xref>; <xref ref-type="bibr" rid="B4">Campbell and Davies 1991</xref>).</p></tp:treatment-sec><ref-list><ref id="B14"><mixed-citation xmlns:xlink="http://www.w3.org/1999/xlink" xlink:type="simple"><person-group><name name-style="western"><surname>Watrous</surname><given-names>LE</given-names></name></person-group> (<year>1980</year>)<article-title> Studies of <italic>Lathrobium</italic> (<italic>Tetrartopeus</italic>): natural history, revision, and  phylogeny of Nearctic species.</article-title><source>Systematic Entomology </source><volume>5</volume>: <fpage>303</fpage>-<lpage>338</lpage>. doi: <ext-link ext-link-type="uri" xlink:href="http://dx.doi.org/10.1111/j.1365-3113.1980.tb00418.x" xlink:type="simple">10.1111/j.1365-3113.1980.tb00418.x</ext-link></mixed-citation></ref><ref id="B4"><mixed-citation xmlns:xlink="http://www.w3.org/1999/xlink" xlink:type="simple"><person-group><name name-style="western"><surname>Campbell</surname><given-names>JM</given-names></name><name name-style="western"><surname>Davies</surname><given-names>A</given-names></name></person-group> (<year>1991</year>)<article-title> Family Staphylinidae: rove beetles.</article-title> In: <person-group><name name-style="western"><surname>Bousquet</surname><given-names>Y</given-names></name></person-group> (<role>Ed</role>). <issue-title>Checklist of Beetles of Canada and Alaska.</issue-title><source>Agriculture Canada, Research Branch, Ottawa, Ontario, Publication 1861/E</source>: <fpage>86</fpage>-<lpage>124</lpage>.</mixed-citation></ref></ref-list></tp:taxon-treatment>
