# Supplementary material for: New Staphylinidae (Coleoptera) records with new collection data from New Brunswick, Canada: Paederinae
Source: Zookeys. 2012 Apr 26;(186):273–92. doi: 10.3897/zookeys.186.2504 (PMC3349198; doi:10.3897/zookeys.186.2504)
Supplement: XML Treatment for Tetartopeus rubripennis [file zookeys.186.2504-treatment10.xml]

<!DOCTYPE tp:taxon-treatment
  PUBLIC "-//TaxonX//DTD Taxonomic Treatment Publishing DTD v0 20100105//EN" "tax-treatment-NSO.dtd">
<tp:taxon-treatment xmlns:tp="http://www.plazi.org/taxpub"><tp:treatment-meta><mixed-citation publication-type="journal"><person-group><name><surname>Webster</surname><given-names>Reginald P.</given-names></name><name><surname>DeMerchant</surname><given-names>Ian</given-names></name></person-group><article-title>New Staphylinidae (Coleoptera) records with new collection data from New Brunswick, Canada: Paederinae</article-title><source>Zookeys</source><day>26</day><month>4</month><year>2012</year><volume>2012</volume><issue>186</issue><fpage>273</fpage><lpage>292</lpage><pub-id pub-id-type="doi">10.3897/zookeys.186.2504</pub-id></mixed-citation></tp:treatment-meta><tp:nomenclature><tp:taxon-name>
                            <tp:taxon-name-part taxon-name-part-type="genus">Tetartopeus</tp:taxon-name-part>
                            <tp:taxon-name-part taxon-name-part-type="species">rubripennis</tp:taxon-name-part>
                        <object-id xmlns:xlink="http://www.w3.org/1999/xlink" xlink:type="simple">http://species-id.net/wiki/Tetartopeus_rubripennis</object-id>
								</tp:taxon-name><tp:taxon-authority>Casey, 1905</tp:taxon-authority><xref ref-type="fig" rid="F10">Map 10</xref></tp:nomenclature><tp:treatment-sec sec-type="Material examined"><title>Material examined.</title><p><bold>New Brunswick, Madawaska Co.</bold>, at Green River, <named-content xmlns:xlink="http://www.w3.org/1999/xlink" content-type="dwc:verbatimCoordinates" xlink:type="simple">47.6918°N, 68.3202°W</named-content>, 21.VI.2010, M. Turgeon &amp; R. Webster, river margin among gravel on gravel bar (1 ♀, RWC). <bold>Restigouche Co.</bold>, Jacquet River Gorge P.N.A., <named-content xmlns:xlink="http://www.w3.org/1999/xlink" content-type="dwc:verbatimCoordinates" xlink:type="simple">47.8197°N, 66.0835°W</named-content>, 26.VI.2008, R. P. Webster, margin of Jacquet River among cobblestones near water (1 ♂, RWC); same locality and collector but <named-content xmlns:xlink="http://www.w3.org/1999/xlink" content-type="dwc:verbatimCoordinates" xlink:type="simple">47.7894°N, 66.1065°W</named-content>, 14.V.2010, river margin (Jacquet River), under drift material (1 ♂, RWC); same locality and collector but <named-content xmlns:xlink="http://www.w3.org/1999/xlink" content-type="dwc:verbatimCoordinates" xlink:type="simple">47.8257°N, 66.0779°W</named-content>, 24.V.2010, partially shaded cobblestone bar near outflow of brook at Jacquet River, under cobblestones and gravel (1 ♀, RWC); Kedgwick Forks, <named-content xmlns:xlink="http://www.w3.org/1999/xlink" content-type="dwc:verbatimCoordinates" xlink:type="simple">47.9085°N, 67.9057°W</named-content>, 22.VI.2010, R. P. Webster, river margin, gravel bar among gravel and cobblestones (1 ♂, 2 ♀, RWC).</p><fig id="F10" position="float" orientation="portrait"><label>Map 10.</label><caption><p>Collection localities in New Brunswick, Canada of <italic><tp:taxon-name>Tetartopeus rubripennis</tp:taxon-name></italic>.</p></caption><graphic xmlns:xlink="http://www.w3.org/1999/xlink" xlink:href="ZooKeys-186-273-g010.jpg" position="float" orientation="portrait" xlink:type="simple"/></fig></tp:treatment-sec><tp:treatment-sec sec-type="Collection and habitat data"><title>Collection and habitat data.</title><p><xref ref-type="bibr" rid="B14">Watrous (1980)</xref> reported <italic><tp:taxon-name>Tetartopeus rubripennis</tp:taxon-name></italic> (as <italic><tp:taxon-name>Lathrobium (Tetartopeus) rubripenne</tp:taxon-name></italic>) primarily from thin litter in marshes at one locality. In northern New Brunswick, <italic><tp:taxon-name>Tetartopeus rubripennis</tp:taxon-name></italic> was found along river margins among gravel <!--PageBreak-->and cobblestones or under drift material, usually near water. Adults were collected during May and June.</p></tp:treatment-sec><tp:treatment-sec sec-type="Distribution"><title>Distribution in Canada and Alaska.</title><p>ON, QC, <bold>NB</bold>, NS (<xref ref-type="bibr" rid="B4">Campbell and Davies 1991</xref>). In the description of <italic><tp:taxon-name>Tetartopeus rubripennis</tp:taxon-name></italic>, <xref ref-type="bibr" rid="B14">Watrous (1980)</xref> noted that the elytra are usually entirely red and rarely black with only apices reddish. Only one of the seven specimens of this species from New Brunswick had entirely reddish elytra. However, the male genitalia of the dark specimens conform to the illustration (Fig. 51) given in <xref ref-type="bibr" rid="B14">Watrous (1980)</xref> for <italic><tp:taxon-name>Tetartopeus rubripennis</tp:taxon-name></italic>. There are also specimens of the dark form from Nova Scotia and Quebec in the CNC (A. Davies, personal communication).</p></tp:treatment-sec><ref-list><ref id="B14"><mixed-citation xmlns:xlink="http://www.w3.org/1999/xlink" xlink:type="simple"><person-group><name name-style="western"><surname>Watrous</surname><given-names>LE</given-names></name></person-group> (<year>1980</year>)<article-title> Studies of <italic>Lathrobium</italic> (<italic>Tetrartopeus</italic>): natural history, revision, and  phylogeny of Nearctic species.</article-title><source>Systematic Entomology </source><volume>5</volume>: <fpage>303</fpage>-<lpage>338</lpage>. doi: <ext-link ext-link-type="uri" xlink:href="http://dx.doi.org/10.1111/j.1365-3113.1980.tb00418.x" xlink:type="simple">10.1111/j.1365-3113.1980.tb00418.x</ext-link></mixed-citation></ref><ref id="B4"><mixed-citation xmlns:xlink="http://www.w3.org/1999/xlink" xlink:type="simple"><person-group><name name-style="western"><surname>Campbell</surname><given-names>JM</given-names></name><name name-style="western"><surname>Davies</surname><given-names>A</given-names></name></person-group> (<year>1991</year>)<article-title> Family Staphylinidae: rove beetles.</article-title> In: <person-group><name name-style="western"><surname>Bousquet</surname><given-names>Y</given-names></name></person-group> (<role>Ed</role>). <issue-title>Checklist of Beetles of Canada and Alaska.</issue-title><source>Agriculture Canada, Research Branch, Ottawa, Ontario, Publication 1861/E</source>: <fpage>86</fpage>-<lpage>124</lpage>.</mixed-citation></ref></ref-list></tp:taxon-treatment>
