# Supplementary material for: New Staphylinidae (Coleoptera) records with new collection data from New Brunswick, Canada: Paederinae
Source: Zookeys. 2012 Apr 26;(186):273–92. doi: 10.3897/zookeys.186.2504 (PMC3349198; doi:10.3897/zookeys.186.2504)
Supplement: XML Treatment for Lobrathium (Eulathrobium) grande [file zookeys.186.2504-treatment11.xml]

<!DOCTYPE tp:taxon-treatment
  PUBLIC "-//TaxonX//DTD Taxonomic Treatment Publishing DTD v0 20100105//EN" "tax-treatment-NSO.dtd">
<tp:taxon-treatment xmlns:tp="http://www.plazi.org/taxpub"><tp:treatment-meta><mixed-citation publication-type="journal"><person-group><name><surname>Webster</surname><given-names>Reginald P.</given-names></name><name><surname>DeMerchant</surname><given-names>Ian</given-names></name></person-group><article-title>New Staphylinidae (Coleoptera) records with new collection data from New Brunswick, Canada: Paederinae</article-title><source>Zookeys</source><day>26</day><month>4</month><year>2012</year><volume>2012</volume><issue>186</issue><fpage>273</fpage><lpage>292</lpage><pub-id pub-id-type="doi">10.3897/zookeys.186.2504</pub-id></mixed-citation></tp:treatment-meta><tp:nomenclature><tp:taxon-name>
                            <tp:taxon-name-part taxon-name-part-type="genus">Lobrathium</tp:taxon-name-part>
                            (<tp:taxon-name-part taxon-name-part-type="subgenus">Eulathrobium</tp:taxon-name-part>)
                            <tp:taxon-name-part taxon-name-part-type="species">grande</tp:taxon-name-part>
                        <object-id xmlns:xlink="http://www.w3.org/1999/xlink" xlink:type="simple">http://species-id.net/wiki/Lobrathium_grande</object-id>
								</tp:taxon-name><tp:taxon-authority>(LeConte, 1863)</tp:taxon-authority><xref ref-type="fig" rid="F11">Map 11</xref></tp:nomenclature><tp:treatment-sec sec-type="Material examined"><title>Material examined.</title><p><bold>New Brunswick, Charlotte Co.</bold>, near Clark Ridge, <named-content xmlns:xlink="http://www.w3.org/1999/xlink" content-type="dwc:verbatimCoordinates" xlink:type="simple">45.3155°N, 67.4406°W</named-content>, 27.V.2007, R. P. Webster, beaver pond, treading vegetation (1, NBM). <bold>Queens Co.</bold>, Scotchtown near Indian Point (at Grand Lake), <named-content xmlns:xlink="http://www.w3.org/1999/xlink" content-type="dwc:verbatimCoordinates" xlink:type="simple">45.8762°N, 66.1816°W</named-content>, R. P. Webster, 5.VI.2004, lake margin, under drift material (3, RWC); W of Jemseg near Jemseg River, <named-content xmlns:xlink="http://www.w3.org/1999/xlink" content-type="dwc:verbatimCoordinates" xlink:type="simple">45.8255°N, 66.1174°W</named-content>, 1.VII.2008, R. P. Webster, seasonally flooded marsh, treading vegetation on margin of pool 1, NBM); Grand Lake Meadows P.N.A., <named-content xmlns:xlink="http://www.w3.org/1999/xlink" content-type="dwc:verbatimCoordinates" xlink:type="simple">45.8227°N, 66.1209°W</named-content>, 14-19.V.2010, R. Webster &amp; C. MacKay, old silver maple forest with green ash and seasonally flooded marsh, Lindgren funnel trap (1, AFC); same locality data and forest type, 5-19.VII.2011, 19.VII-5.VIII.2011, M. Roy &amp; V. Webster, Lindgren funnel traps (2, AFC, NBM). <bold>Sunbury Co.</bold>, Maugerville, Portobello Creek N.W.A., <named-content xmlns:xlink="http://www.w3.org/1999/xlink" content-type="dwc:verbatimCoordinates" xlink:type="simple">45.8992°N, 66.4248°W</named-content>, 27.V.2004, 5.VI.2004, R. P. Webster, silver maple forest, margin of small (vernal) pond, in leaf litter (5, RWC); Sheffield, Portobello Creek N.W.A., <named-content xmlns:xlink="http://www.w3.org/1999/xlink" content-type="dwc:verbatimCoordinates" xlink:type="simple">45.8952°N, 66.2728°W</named-content>, 24.VI.2004, R. P. Webster, seasonally flood marsh, treading marsh vegetation (1, RWC). <bold>York Co.</bold>, Douglas, near Nashwaaksis River, <named-content xmlns:xlink="http://www.w3.org/1999/xlink" content-type="dwc:verbatimCoordinates" xlink:type="simple">45.9845°N, 66.6908°W</named-content>, 4.VI.2003, R. P. Webster, silver maple forest, margin of small pond in leaf litter (1, RWC); Charters Settlement, <named-content xmlns:xlink="http://www.w3.org/1999/xlink" content-type="dwc:verbatimCoordinates" xlink:type="simple">45.8340°N, 66.7450°W</named-content>, 27.IV.2006, R. P. Webster, mixed forest, margin of vernal pond in moist leaves (1 ♀, NBM).</p><fig id="F11" position="float" orientation="portrait"><label>Map 11.</label><caption><p>Collection localities in New Brunswick, Canada of <italic><tp:taxon-name>Lobrathium grande</tp:taxon-name></italic>.</p></caption><graphic xmlns:xlink="http://www.w3.org/1999/xlink" xlink:href="ZooKeys-186-273-g011.jpg" position="float" orientation="portrait" xlink:type="simple"/></fig></tp:treatment-sec><tp:treatment-sec sec-type="Collection and habitat data"><title>Collection and habitat data.</title><p><xref ref-type="bibr" rid="B15">Watrous (1981)</xref> reported <italic><tp:taxon-name>Lobrathium grande</tp:taxon-name></italic> from a variety of riparian habitats. Adults occurred in moss roots, in leaf litter and sticks at a stream margin, in litter in a North American beaver (<italic><tp:taxon-name>Castor canadensis</tp:taxon-name></italic> Kuhl) lodge and in leaf litter at the margin of a swamp. Larvae were described by <xref ref-type="bibr" rid="B15">Watrous (1981)</xref>. In New Brunswick, was adults were found in silver maple swamps, seasonally flooded marshes, a mixed forest, and beaver pond margins. Adults were usually found among moist leaves along pond and vernal pond margins or by treading vegetation in marshes. One individual was captured in a Lindgren funnel trap deployed in an old silver maple swamp. Adults were captured during April, May, June, July, and August.<!--PageBreak--></p></tp:treatment-sec><tp:treatment-sec sec-type="Distribution"><title>Distribution in Canada and Alaska.</title><p>ON, QC, <bold>NB</bold>, NS (<xref ref-type="bibr" rid="B4">Campbell and Davies 1991</xref>).</p></tp:treatment-sec><ref-list><ref id="B15"><mixed-citation xmlns:xlink="http://www.w3.org/1999/xlink" xlink:type="simple"><person-group><name name-style="western"><surname>Watrous</surname><given-names>LE</given-names></name></person-group> (<year>1981</year>)<article-title> Studies of <italic>Lathrobium</italic> (<italic>Lobrathium</italic>): Revision of the <italic>grande</italic> species group (Coleoptera: Staphylinidae).</article-title><source>Annals of the Entomological Society of America: </source><volume>74</volume>: <fpage>144</fpage>-<lpage>150</lpage>.</mixed-citation></ref><ref id="B4"><mixed-citation xmlns:xlink="http://www.w3.org/1999/xlink" xlink:type="simple"><person-group><name name-style="western"><surname>Campbell</surname><given-names>JM</given-names></name><name name-style="western"><surname>Davies</surname><given-names>A</given-names></name></person-group> (<year>1991</year>)<article-title> Family Staphylinidae: rove beetles.</article-title> In: <person-group><name name-style="western"><surname>Bousquet</surname><given-names>Y</given-names></name></person-group> (<role>Ed</role>). <issue-title>Checklist of Beetles of Canada and Alaska.</issue-title><source>Agriculture Canada, Research Branch, Ottawa, Ontario, Publication 1861/E</source>: <fpage>86</fpage>-<lpage>124</lpage>.</mixed-citation></ref></ref-list></tp:taxon-treatment>
