# Supplementary material for: New Staphylinidae (Coleoptera) records with new collection data from New Brunswick, Canada: Paederinae
Source: Zookeys. 2012 Apr 26;(186):273–92. doi: 10.3897/zookeys.186.2504 (PMC3349198; doi:10.3897/zookeys.186.2504)
Supplement: XML Treatment for Rugilus rufipes [file zookeys.186.2504-treatment15.xml]

<!DOCTYPE tp:taxon-treatment
  PUBLIC "-//TaxonX//DTD Taxonomic Treatment Publishing DTD v0 20100105//EN" "tax-treatment-NSO.dtd">
<tp:taxon-treatment xmlns:tp="http://www.plazi.org/taxpub"><tp:treatment-meta><mixed-citation publication-type="journal"><person-group><name><surname>Webster</surname><given-names>Reginald P.</given-names></name><name><surname>DeMerchant</surname><given-names>Ian</given-names></name></person-group><article-title>New Staphylinidae (Coleoptera) records with new collection data from New Brunswick, Canada: Paederinae</article-title><source>Zookeys</source><day>26</day><month>4</month><year>2012</year><volume>2012</volume><issue>186</issue><fpage>273</fpage><lpage>292</lpage><pub-id pub-id-type="doi">10.3897/zookeys.186.2504</pub-id></mixed-citation></tp:treatment-meta><tp:nomenclature><tp:taxon-name>
                            <tp:taxon-name-part taxon-name-part-type="genus">Rugilus</tp:taxon-name-part>
                            <tp:taxon-name-part taxon-name-part-type="species">rufipes</tp:taxon-name-part>
                        <object-id xmlns:xlink="http://www.w3.org/1999/xlink" xlink:type="simple">http://species-id.net/wiki/Rugilus_rufipes</object-id>
								</tp:taxon-name><tp:taxon-authority>Germar, 1836**</tp:taxon-authority><xref ref-type="fig" rid="F15">Map 15</xref></tp:nomenclature><tp:treatment-sec sec-type="Material examined"><title>Material examined.</title><p><bold>New Brunswick, Carleton Co.</bold>, Jackson Falls, Bell Forest, <named-content xmlns:xlink="http://www.w3.org/1999/xlink" content-type="dwc:verbatimCoordinates" xlink:type="simple">46.2152°N, 67.7190°W</named-content>, 15.IX.2004, R. P. Webster, upper river margin, under litter on clay soil (2 ♂, 1 ♀, NBM, RWC); same locality and collector but <named-content xmlns:xlink="http://www.w3.org/1999/xlink" content-type="dwc:verbatimCoordinates" xlink:type="simple">46.2246°N, 67.7206°W</named-content>, 12.IV.2007, upper river margin, in drift material in area without snow cover, adults very active (2 ♂, 3 ♀, RWC); same locality but <named-content xmlns:xlink="http://www.w3.org/1999/xlink" content-type="dwc:verbatimCoordinates" xlink:type="simple">46.2200°N, 67.7231°W</named-content>, 20-26.V.2009, M.-A. Giguère &amp; R. Webster, mature hardwood forest, Lindgren funnel traps (2, AFC); Meduxnekeag River Valley Nature Preserve, <named-content xmlns:xlink="http://www.w3.org/1999/xlink" content-type="dwc:verbatimCoordinates" xlink:type="simple">46.1907°N, 67.6740°W</named-content>, 20.VI.2006, R. P. Webster, mixed forest, in decaying gilled mushroom, (2 ♂, RWC); Jackson Falls, <named-content xmlns:xlink="http://www.w3.org/1999/xlink" content-type="dwc:verbatimCoordinates" xlink:type="simple">46.2257°N, 67.7437°W</named-content>, <!--PageBreak-->18.VI.2010, R. P. Webster, water falls, splashing moss on rocks near fast flowing water (1, RWC). <bold>York Co.</bold>, Charters Settlement, <named-content xmlns:xlink="http://www.w3.org/1999/xlink" content-type="dwc:verbatimCoordinates" xlink:type="simple">45.8395°N, 66.7391°W</named-content>, 23.IX.2009, R. P. Webster, mixed forest, in decaying (moldy) corncobs and cornhusks (1, RWC).</p><fig id="F15" position="float" orientation="portrait"><label>Map 15.</label><caption><p>Collection localities in New Brunswick, Canada of <italic><tp:taxon-name>Rugilus rufipes</tp:taxon-name></italic>.</p></caption><graphic xmlns:xlink="http://www.w3.org/1999/xlink" xlink:href="ZooKeys-186-273-g015.jpg" position="float" orientation="portrait" xlink:type="simple"/></fig></tp:treatment-sec><tp:treatment-sec sec-type="Collection and habitat data"><title>Collection and habitat data.</title><p>This adventive Palaearctic species lives in both dry and wet habitats in the Palaearctic region, including meadows, fields, heaths, forests, and hilly steppe (<xref ref-type="bibr" rid="B9">Hoebeke 1995</xref>). Adults occurred in decaying organic matter and compost, under stones, and among leaves. In New Brunswick, adults were collected from grass litter and drift material along river margins and from decaying gilled mushrooms and decaying (moldy) corncobs and cornhusks in mixed and hardwood forests. One individual was collected from wet moss on rocks adjacent to a waterfall. Adults become active very early in the season when a deep snow cover is still present, as a number of very active adults were collected from a sun-exposed bare patch of drift material on an upper river margin on 12 April when a 60-cm snow pack was still present. Adults were captured during April, May, June, and September.</p></tp:treatment-sec><tp:treatment-sec sec-type="Distribution"><title>Distribution in Canada and Alaska.</title><p>ON, QC, <bold>NB</bold>, (<xref ref-type="bibr" rid="B4">Campbell and Davies 1991</xref>; <xref ref-type="bibr" rid="B9">Hoebeke 1995</xref>).</p></tp:treatment-sec><ref-list><ref id="B9"><mixed-citation xmlns:xlink="http://www.w3.org/1999/xlink" xlink:type="simple"><person-group><name name-style="western"><surname>Hoebeke</surname><given-names>RE</given-names></name></person-group> (<year>1995</year>)<article-title> Three Palearctic species of <italic>Rugilus</italic> Leach in North America (Coleoptera: Staphylinidae, Paederinae): redescriptions, new synonymy, and new records.</article-title><source>Insecta Mundi </source><volume>9</volume>: <fpage>69</fpage>-<lpage>80</lpage>.</mixed-citation></ref><ref id="B4"><mixed-citation xmlns:xlink="http://www.w3.org/1999/xlink" xlink:type="simple"><person-group><name name-style="western"><surname>Campbell</surname><given-names>JM</given-names></name><name name-style="western"><surname>Davies</surname><given-names>A</given-names></name></person-group> (<year>1991</year>)<article-title> Family Staphylinidae: rove beetles.</article-title> In: <person-group><name name-style="western"><surname>Bousquet</surname><given-names>Y</given-names></name></person-group> (<role>Ed</role>). <issue-title>Checklist of Beetles of Canada and Alaska.</issue-title><source>Agriculture Canada, Research Branch, Ottawa, Ontario, Publication 1861/E</source>: <fpage>86</fpage>-<lpage>124</lpage>.</mixed-citation></ref></ref-list></tp:taxon-treatment>
