# Supplementary material for: New Staphylinidae (Coleoptera) records with new collection data from New Brunswick, Canada: Paederinae
Source: Zookeys. 2012 Apr 26;(186):273–92. doi: 10.3897/zookeys.186.2504 (PMC3349198; doi:10.3897/zookeys.186.2504)
Supplement: XML Treatment for Homaeotarsus (Gastrolobium) bicolor [file zookeys.186.2504-treatment16.xml]

<!DOCTYPE tp:taxon-treatment
  PUBLIC "-//TaxonX//DTD Taxonomic Treatment Publishing DTD v0 20100105//EN" "tax-treatment-NSO.dtd">
<tp:taxon-treatment xmlns:tp="http://www.plazi.org/taxpub"><tp:treatment-meta><mixed-citation publication-type="journal"><person-group><name><surname>Webster</surname><given-names>Reginald P.</given-names></name><name><surname>DeMerchant</surname><given-names>Ian</given-names></name></person-group><article-title>New Staphylinidae (Coleoptera) records with new collection data from New Brunswick, Canada: Paederinae</article-title><source>Zookeys</source><day>26</day><month>4</month><year>2012</year><volume>2012</volume><issue>186</issue><fpage>273</fpage><lpage>292</lpage><pub-id pub-id-type="doi">10.3897/zookeys.186.2504</pub-id></mixed-citation></tp:treatment-meta><tp:nomenclature><tp:taxon-name>
                            <tp:taxon-name-part taxon-name-part-type="genus">Homaeotarsus</tp:taxon-name-part>
                            (<tp:taxon-name-part taxon-name-part-type="subgenus">Gastrolobium</tp:taxon-name-part>)
                            <tp:taxon-name-part taxon-name-part-type="species">bicolor</tp:taxon-name-part>
                        <object-id xmlns:xlink="http://www.w3.org/1999/xlink" xlink:type="simple">http://species-id.net/wiki/Homaeotarsus_bicolor</object-id>
								</tp:taxon-name><tp:taxon-authority>(Gravenhorst, 1802)**</tp:taxon-authority><xref ref-type="fig" rid="F16">Map 16</xref></tp:nomenclature><tp:treatment-sec sec-type="Material examined"><title>Material examined. </title><p><bold>New Brunswick, Carleton Co</bold>., Belleville, Meduxnekeag River Valley Nature Preserve, <named-content xmlns:xlink="http://www.w3.org/1999/xlink" content-type="dwc:verbatimCoordinates" xlink:type="simple">46.1944°N, 67.6832°W</named-content>, 2.VI.2008, R. P. Webster, river margin, under cobblestone in sand/gravel among scattered grasses (1, RWC).</p><fig id="F16" position="float" orientation="portrait"><label>Map 16.</label><caption><p>Collection localities in New Brunswick, Canada of <italic><tp:taxon-name>Homaeotarsus bicolor</tp:taxon-name></italic>.</p></caption><graphic xmlns:xlink="http://www.w3.org/1999/xlink" xlink:href="ZooKeys-186-273-g016.jpg" position="float" orientation="portrait" xlink:type="simple"/></fig></tp:treatment-sec><tp:treatment-sec sec-type="Collection and habitat data"><title>Collection and habitat data.</title><p><italic><tp:taxon-name>Homaeotarus</tp:taxon-name></italic> are generally riparian and occur along river margins (<xref ref-type="bibr" rid="B2">Brunke et al. 2011</xref>). The single adult of <italic><tp:taxon-name>Homaeotarsus bicolor</tp:taxon-name></italic> from New Brunswick was collected from under a cobblestone along a river margin during early June.</p></tp:treatment-sec><tp:treatment-sec sec-type="Distribution"><title>Distribution in Canada and Alaska.</title><p>ON, QC, NB (<xref ref-type="bibr" rid="B4">Campbell and Davies 1991</xref>).</p></tp:treatment-sec><ref-list><ref id="B2"><mixed-citation xmlns:xlink="http://www.w3.org/1999/xlink" xlink:type="simple"><person-group><name name-style="western"><surname>Brunke</surname><given-names>A</given-names></name><name name-style="western"><surname>Newton</surname><given-names>A</given-names></name><name name-style="western"><surname>Klimaszewski</surname><given-names>J</given-names></name><name name-style="western"><surname>Majka</surname><given-names>C</given-names></name><name name-style="western"><surname>Marshall</surname><given-names>S</given-names></name></person-group> (<year>2011</year>)<article-title> Staphylinidae of eastern Canada and adjacent United States. Key to subfamilies: Staphylininae: tribes and subtribes, and species of Staphylinina.</article-title><source>Canadian Journal of Arthropod Identification </source><volume>12</volume>: <fpage>1</fpage>-<lpage>110</lpage>.</mixed-citation></ref><ref id="B4"><mixed-citation xmlns:xlink="http://www.w3.org/1999/xlink" xlink:type="simple"><person-group><name name-style="western"><surname>Campbell</surname><given-names>JM</given-names></name><name name-style="western"><surname>Davies</surname><given-names>A</given-names></name></person-group> (<year>1991</year>)<article-title> Family Staphylinidae: rove beetles.</article-title> In: <person-group><name name-style="western"><surname>Bousquet</surname><given-names>Y</given-names></name></person-group> (<role>Ed</role>). <issue-title>Checklist of Beetles of Canada and Alaska.</issue-title><source>Agriculture Canada, Research Branch, Ottawa, Ontario, Publication 1861/E</source>: <fpage>86</fpage>-<lpage>124</lpage>.</mixed-citation></ref></ref-list></tp:taxon-treatment>
