# Supplementary material for: New Staphylinidae (Coleoptera) records with new collection data from New Brunswick, Canada: Paederinae
Source: Zookeys. 2012 Apr 26;(186):273–92. doi: 10.3897/zookeys.186.2504 (PMC3349198; doi:10.3897/zookeys.186.2504)
Supplement: XML Treatment for Homaeotarsus (Hesperobium) cinctus [file zookeys.186.2504-treatment17.xml]

<!DOCTYPE tp:taxon-treatment
  PUBLIC "-//TaxonX//DTD Taxonomic Treatment Publishing DTD v0 20100105//EN" "tax-treatment-NSO.dtd">
<tp:taxon-treatment xmlns:tp="http://www.plazi.org/taxpub"><tp:treatment-meta><mixed-citation publication-type="journal"><person-group><name><surname>Webster</surname><given-names>Reginald P.</given-names></name><name><surname>DeMerchant</surname><given-names>Ian</given-names></name></person-group><article-title>New Staphylinidae (Coleoptera) records with new collection data from New Brunswick, Canada: Paederinae</article-title><source>Zookeys</source><day>26</day><month>4</month><year>2012</year><volume>2012</volume><issue>186</issue><fpage>273</fpage><lpage>292</lpage><pub-id pub-id-type="doi">10.3897/zookeys.186.2504</pub-id></mixed-citation></tp:treatment-meta><tp:nomenclature><tp:taxon-name>
                            <tp:taxon-name-part taxon-name-part-type="genus">Homaeotarsus</tp:taxon-name-part>
                            (<tp:taxon-name-part taxon-name-part-type="subgenus">Hesperobium</tp:taxon-name-part>)
                            <tp:taxon-name-part taxon-name-part-type="species">cinctus</tp:taxon-name-part>
                        <object-id xmlns:xlink="http://www.w3.org/1999/xlink" xlink:type="simple">http://species-id.net/wiki/Homaeotarsus_cinctus</object-id>
								</tp:taxon-name><tp:taxon-authority>(Say, 1830)</tp:taxon-authority><xref ref-type="fig" rid="F17">Map 17</xref></tp:nomenclature><tp:treatment-sec sec-type="Material examined"><title>Material examined.</title><p><bold>New Brunswick, Carleton Co.</bold>, “Two Mile Brook Fen”, <named-content xmlns:xlink="http://www.w3.org/1999/xlink" content-type="dwc:verbatimCoordinates" xlink:type="simple">46.3619°N, 67.6730°W</named-content>, 6.V.2005, M.-A. Giguère &amp; R. Webster, calcareous cedar fen, open area with sedges, in sphagnum hummock (3, RWC). <bold>Charlotte Co.</bold>, near New River, <named-content xmlns:xlink="http://www.w3.org/1999/xlink" content-type="dwc:verbatimCoordinates" xlink:type="simple">45.1616°N, 66.6649°W</named-content>, 7.VII.2006, R. P. Webster, mixed forest in sedge marsh, treading sedges (1, NBM). <bold>Madawaska Co.</bold>, Loon Lake, 236 m elev., <named-content xmlns:xlink="http://www.w3.org/1999/xlink" content-type="dwc:verbatimCoordinates" xlink:type="simple">47.7839°N, 68.3943°W</named-content>, 21.VI.2010, R. P. Webster, boreal forest, small lake surrounded by sedges,<!--PageBreak--> treading sedges and grasses into water (1, NBM). <bold>Restigouche Co.</bold>, Jacquet River Gorge P.N.A., <named-content xmlns:xlink="http://www.w3.org/1999/xlink" content-type="dwc:verbatimCoordinates" xlink:type="simple">47.8207°N, 65.9955°W</named-content>, 12.VIII.2010, R. P. Webster, black spruce bog, treading vegetation (<italic><tp:taxon-name>Carex</tp:taxon-name></italic> &amp; sphagnum) (1, NBM). <bold>Saint John Co.</bold>, Chance Harbour off Rt. 790, <named-content xmlns:xlink="http://www.w3.org/1999/xlink" content-type="dwc:verbatimCoordinates" xlink:type="simple">45.1374°N, 66.3633°W</named-content>, 25.VI.2010, R. P. Webster, saturated green sphagnum mat, treading (1, NBM). <bold>York Co</bold>., Canterbury, Browns Mountain Fen, <named-content xmlns:xlink="http://www.w3.org/1999/xlink" content-type="dwc:verbatimCoordinates" xlink:type="simple">45.8967°N, 67.6344°W</named-content>, 21.VII.2004, D. Sabine, R. Webster, &amp; J. Edsall, calcareous cedar fen, in moss and sphagnum among scattered sedges (1, RWC); same locality and habitat data, 2.V.2005, M.-A. Giguère &amp; R. Webster, open area with sedges, in sphagnum hummock (3, RWC); Charters Settlement, <named-content xmlns:xlink="http://www.w3.org/1999/xlink" content-type="dwc:verbatimCoordinates" xlink:type="simple">45.8267°N, 66.7343°W</named-content>, 14.V.2005, 23.V.2005, R. P. Webster, margin of <italic><tp:taxon-name>Carex</tp:taxon-name></italic> marsh/fen, in sphagnum and leaf litter at base of tree (1 ♂, 2 sex undetermined, RWC); Upper Brockway, <named-content xmlns:xlink="http://www.w3.org/1999/xlink" content-type="dwc:verbatimCoordinates" xlink:type="simple">45.5684°N, 67.0993°W</named-content>, 23.IV.2006, R. P. Webster, forested black spruce bog, in sphagnum (1, NBM); Magundy, <named-content xmlns:xlink="http://www.w3.org/1999/xlink" content-type="dwc:verbatimCoordinates" xlink:type="simple">45.8491°N, 67.1573°W</named-content>, 8.VII.2006, R. P. Webster, kettle hole bog, treading bog margin (1, NBM).</p><fig id="F17" position="float" orientation="portrait"><label>Map 17.</label><caption><p>Collection localities in New Brunswick, Canada of <italic><tp:taxon-name>Homaeotarsus cinctus</tp:taxon-name></italic>.</p></caption><graphic xmlns:xlink="http://www.w3.org/1999/xlink" xlink:href="ZooKeys-186-273-g017.jpg" position="float" orientation="portrait" xlink:type="simple"/></fig></tp:treatment-sec><tp:treatment-sec sec-type="Collection and habitat data"><title>Collection and habitat data.</title><p>In New Brunswick, <italic><tp:taxon-name>Homaeotarsus cinctus</tp:taxon-name></italic> was found in <italic><tp:taxon-name>Carex</tp:taxon-name></italic> marshes, open calcareous cedar fens, a forested black spruce (<italic><tp:taxon-name>Picea mariana</tp:taxon-name></italic> (Mill.) B.S.P.) bog, and in a kettle hole bog with a floating bog mat. Adults were found in wet to saturated sphagnum with scattered sedges often in a floating mat, among emergent sedges and grasses, and in sphagnum hummocks. Adults were collected by treading these microhabitats. Some adults were sifted from sphagnum and leaf litter at bases of trees on a <italic><tp:taxon-name>Carex</tp:taxon-name></italic> marsh margin. This species was collected during April, May, June, July, and August.</p></tp:treatment-sec><tp:treatment-sec sec-type="Distribution"><title>Distribution in Canada and Alaska.</title><p>BC, AB, ON, QC, <bold>NB</bold>, NS (<xref ref-type="bibr" rid="B4">Campbell and Davies 1991</xref>).</p></tp:treatment-sec><ref-list><ref id="B4"><mixed-citation xmlns:xlink="http://www.w3.org/1999/xlink" xlink:type="simple"><person-group><name name-style="western"><surname>Campbell</surname><given-names>JM</given-names></name><name name-style="western"><surname>Davies</surname><given-names>A</given-names></name></person-group> (<year>1991</year>)<article-title> Family Staphylinidae: rove beetles.</article-title> In: <person-group><name name-style="western"><surname>Bousquet</surname><given-names>Y</given-names></name></person-group> (<role>Ed</role>). <issue-title>Checklist of Beetles of Canada and Alaska.</issue-title><source>Agriculture Canada, Research Branch, Ottawa, Ontario, Publication 1861/E</source>: <fpage>86</fpage>-<lpage>124</lpage>.</mixed-citation></ref></ref-list></tp:taxon-treatment>
